# Supplementary material for: Unraveling Membrane Perturbations Caused by the Bacterial Riboregulator Hfq
Source: Int J Mol Sci. 2022 Aug 5;23(15):8739. doi: 10.3390/ijms23158739 (PMC9369112; doi:10.3390/ijms23158739)
Supplement: Supplementary file 1 [file ijms-23-08739-s001.zip]

Archive with 2 entries (2 files):
- supfigTurbant.pdf
- supmovieTurbant.pptx
